# Supplementary material for: Dual pathways in social evolution: Population genetic structure of group-living and solitary species of kleptoparasitic spiders (Argyrodinae: Theridiidae)
Source: PLoS One. 2018 Nov 29;13(11):e0208123. doi: 10.1371/journal.pone.0208123 (PMC6264510; doi:10.1371/journal.pone.0208123)
Supplement: S2 File — (TXT) [file pone.0208123.s002.txt]

*********************
* R script for NMDS *
*********************

library(ggplot2)
library(rARPACK)
library(vegan)
library(ggord)
library(tidyverse)
library(rgl)
library(plot3D)

#panel grid layout
par(mfrow=c(2,2))

#mini
mini = read.csv("AFLP_logi_PCA_mini191.csv", skip = 2, header = T); str(mini)
colnames(mini)[2] = "population"; str(mini)

binary_dat = data.frame(mini[,-c(1,2)])
#Jaccard distance
sol.nmds = metaMDS(binary_dat, distance = "jaccard", binary=T, k=3, trymax=1000, sratmax = 0.999999)

#Spider 3D plot
data.scores.3d = data.frame(scores(sol.nmds), pop = mini$population)
# calculate  centroid locations
centroids.3d = aggregate(cbind(NMDS1,NMDS2,NMDS3)~pop, data = data.scores.3d, mean)
spid.plot.3d.dat = merge(data.scores.3d,centroids.3d, by = "pop",suffixes=c("",".centroid"))

#Set up colours
library(RColorBrewer)
n = nlevels(spid.plot.3d.dat$pop) 
qual_col_pals = brewer.pal.info[brewer.pal.info$category == 'qual',]
col_vector = sample(unlist(mapply(brewer.pal, qual_col_pals$maxcolors, rownames(qual_col_pals))), n)

#Generate data for 3D plot
col.dat = data.frame(unique(spid.plot.3d.dat$pop), col_vector)

spid.plot.3d.dat = left_join(spid.plot.3d.dat, col.dat, c("pop" = "unique.spid.plot.3d.dat.pop."))

#scatter plots
with(spid.plot.3d.dat, {
		   scatter3D(
		   x = NMDS1,
		   y = NMDS2,
		   z = NMDS3,
		   colvar = NULL,
		   col = as.vector(col_vector),
		   colkey = F,
		   pch = 16,
		   phi = 40, theta = 40,
		   type = "p",
		   xlab = "NMDS1", ylab ="NMDS2", zlab = "NMDS3")   
}
)

#Add legend
legend("topright", legend = paste0(col.dat$unique.spid.plot.3d.dat.pop.), pch = 16, col = paste0(col.dat$col_vector))

#Add lines to scatter plot
with(spid.plot.3d.dat, {
		   segments3D(
		   x0 = NMDS1.centroid,
		   y0 = NMDS2.centroid,
		   z0 = NMDS3.centroid,
		   x1 = NMDS1,
		   y1=  NMDS2,
		   z1 = NMDS3,
		   colvar = NULL,
		   col = as.vector(col_vector),
		   add = TRUE
		   )   
}
)

#kuma
kuma = read.csv("AFLP_logi_PCA_kuma.csv", skip = 2, header = T); str(kuma)
colnames(kuma)[2] = "population"; str(kuma)

binary_dat = data.frame(kuma[,-c(1,2)])
#Jaccard distance
sol.nmds = metaMDS(binary_dat, distance = "jaccard", binary=T, k=3, trymax=1000, sratmax = 0.999999)

#Spider 3D plot
data.scores.3d = data.frame(scores(sol.nmds), pop = kuma$population)
# calculate  centroid locations
centroids.3d = aggregate(cbind(NMDS1,NMDS2,NMDS3) ~ pop, data = data.scores.3d, mean)
spid.plot.3d.dat = merge(data.scores.3d, centroids.3d, by = "pop",suffixes=c("",".centroid"))

#Set up colours
library(RColorBrewer)
n = nlevels(spid.plot.3d.dat$pop) 
qual_col_pals = brewer.pal.info[brewer.pal.info$category == 'qual',]
col_vector = sample(unlist(mapply(brewer.pal, qual_col_pals$maxcolors, rownames(qual_col_pals))), n)

#Generate data for 3D plot
col.dat = data.frame(unique(spid.plot.3d.dat$pop), col_vector)

spid.plot.3d.dat = left_join(spid.plot.3d.dat, col.dat, c("pop" = "unique.spid.plot.3d.dat.pop."))

#scatter plots
with(spid.plot.3d.dat, {
		   scatter3D(
		   x = NMDS1,
		   y = NMDS2,
		   z = NMDS3,
		   colvar = NULL,
		   col = as.vector(col_vector),
		   colkey = F,
		   pch = 16,
		   phi = 40, theta = 40,
		   type = "p",
		   xlab = "NMDS1", ylab ="NMDS2", zlab = "NMDS3")   
}
)

#Add legend
legend("topright", legend = paste0(col.dat$unique.spid.plot.3d.dat.pop.), pch = 16, col = paste0(col.dat$col_vector))

#Add lines to scatter plot
with(spid.plot.3d.dat, {
		   segments3D(
		   x0 = NMDS1.centroid,
		   y0 = NMDS2.centroid,
		   z0 = NMDS3.centroid,
		   x1 = NMDS1,
		   y1=  NMDS2,
		   z1 = NMDS3,
		   colvar = NULL,
		   col = as.vector(col_vector),
		   add = TRUE
		   )   
}
)

#fasc
fasc = read.csv("AFLP_logi_PCA_fasc.csv", skip = 2, header = T); str(fasc)
colnames(fasc)[2] = "population"; str(fasc)

binary_dat = data.frame(fasc[,-c(1,2)])
#Jaccard distance
sol.nmds = metaMDS(binary_dat, distance = "jaccard", binary=T, k=3, trymax=1000, sratmax = 0.999999)

#Spider 3D plot
data.scores.3d = data.frame(scores(sol.nmds), pop = fasc$population)
# calculate  centroid locations
centroids.3d = aggregate(cbind(NMDS1,NMDS2,NMDS3)~pop, data = data.scores.3d, mean)
spid.plot.3d.dat = merge(data.scores.3d,centroids.3d, by = "pop",suffixes=c("",".centroid"))

#Set up colours
library(RColorBrewer)
n = nlevels(spid.plot.3d.dat$pop) 
qual_col_pals = brewer.pal.info[brewer.pal.info$category == 'qual',]
col_vector = sample(unlist(mapply(brewer.pal, qual_col_pals$maxcolors, rownames(qual_col_pals))), n)

#Generate data for 3D plot
col.dat = data.frame(unique(spid.plot.3d.dat$pop), col_vector)

spid.plot.3d.dat = left_join(spid.plot.3d.dat, col.dat, c("pop" = "unique.spid.plot.3d.dat.pop."))

#scatter plots
with(spid.plot.3d.dat, {
		   scatter3D(
		   x = NMDS1,
		   y = NMDS2,
		   z = NMDS3,
		   colvar = NULL,
		   col = as.vector(col_vector),
		   colkey = F,
		   pch = 16,
		   phi = 40, theta = 40,
		   type = "p",
		   xlab = "NMDS1", ylab ="NMDS2", zlab = "NMDS3")   
}
)

#Add legend
legend("topright", legend = paste0(col.dat$unique.spid.plot.3d.dat.pop.), pch = 16, col = paste0(col.dat$col_vector))

#Add lines to scatter plot
with(spid.plot.3d.dat, {
		   segments3D(
		   x0 = NMDS1.centroid,
		   y0 = NMDS2.centroid,
		   z0 = NMDS3.centroid,
		   x1 = NMDS1,
		   y1=  NMDS2,
		   z1 = NMDS3,
		   colvar = NULL,
		   col = as.vector(col_vector),
		   add = TRUE
		   )   
}
)

#trig
trig = read.csv("AFLP_logi_PCA_trig.csv", skip = 2, header = T); str(trig)
colnames(trig)[2] = "population"; str(trig)

binary_dat = data.frame(trig[,-c(1,2)])
#Jaccard distance
sol.nmds = metaMDS(binary_dat, distance = "jaccard", binary=T, k=3, trymax=1000, sratmax = 0.999999)


#Spider 3D plot
data.scores.3d = data.frame(scores(sol.nmds), pop = trig$population)
# calculate  centroid locations
centroids.3d = aggregate(cbind(NMDS1,NMDS2,NMDS3) ~ pop, data = data.scores.3d, mean)
spid.plot.3d.dat = merge(data.scores.3d,centroids.3d, by = "pop",suffixes=c("",".centroid"))

#Set up colours
library(RColorBrewer)
n = nlevels(spid.plot.3d.dat$pop) 
qual_col_pals = brewer.pal.info[brewer.pal.info$category == 'qual',]
col_vector = sample(unlist(mapply(brewer.pal, qual_col_pals$maxcolors, rownames(qual_col_pals))), n)

#Generate data for 3D plot
col.dat = data.frame(unique(spid.plot.3d.dat$pop), col_vector)

spid.plot.3d.dat = left_join(spid.plot.3d.dat, col.dat, c("pop" = "unique.spid.plot.3d.dat.pop."))

#scatter plots
with(spid.plot.3d.dat, {
		   scatter3D(
		   x = NMDS1,
		   y = NMDS2,
		   z = NMDS3,
		   colvar = NULL,
		   col = as.vector(col_vector),
		   colkey = F,
		   pch = 16,
		   phi = 40, theta = 40,
		   type = "p",
		   xlab = "NMDS1", ylab ="NMDS2", zlab = "NMDS3")   
}
)

#Add legend
legend("topright", legend = paste0(col.dat$unique.spid.plot.3d.dat.pop.), pch = 16, col = paste0(col.dat$col_vector))

#Add lines to scatter plot
with(spid.plot.3d.dat, {
		   segments3D(
		   x0 = NMDS1.centroid,
		   y0 = NMDS2.centroid,
		   z0 = NMDS3.centroid,
		   x1 = NMDS1,
		   y1=  NMDS2,
		   z1 = NMDS3,
		   colvar = NULL,
		   col = as.vector(col_vector),
		   add = TRUE
		   )   
}
)

************************
* R script for nbclust *
************************

library(FactoMineR)
library(factoextra)
library(NbClust)

#mini
mini = read.csv("AFLP_logi_PCA_mini.csv", skip = 2, header = T); str(mini)

#Calculating he Optimal Number Of Clusters
nbclust_plot_mini = fviz_nbclust(mini[-c(1,2)], 
					FUNcluster = hcut,
					hc_metric = "binary",
					method = "silhouette",     
					k.max = 13          
					)
colnames(mini)[2] = "population"; str(mini)

binary_dat = data.frame(mini[,-c(1,2)])

#Non-metric multidimensional scaling (NMDS)
#Jaccard distance
sol.nmds = metaMDS(binary_dat, distance = "jaccard", binary=T, k=3, trymax=1000, sratmax = 0.999999)
# Dimensions: 3 
# Stress:     0.1858578 
# Stress type 1, weak ties
# Two convergent solutions found after 208 tries
#Spider plot
data.scores = data.frame(scores(sol.nmds), pop = mini$population)
# calculate  centroid locations
centroids = aggregate(cbind(NMDS1,NMDS2)~pop, data=data.scores, mean)
spid.plot.dat = merge(data.scores,centroids, by = "pop",suffixes=c("",".centroid"))
#euclidean distances
vegdist(data.frame(centroids[,2:3],row.names=centroids[,1]),"euclidean")			 


#kuma
kuma = read.csv("AFLP_logi_PCA_kuma.csv", skip = 2, header = T); str(kuma)

nbclust_plot_kuma = fviz_nbclust(kuma[-c(1,2)], 
					FUNcluster = hcut,
					hc_metric = "binary",
					method = "silhouette",     
					k.max = 14          
					)
			 
#fasc
fasc = read.csv("AFLP_logi_PCA_fasc.csv", skip = 2, header = T); str(fasc)

nbclust_plot_fasc = fviz_nbclust(fasc[-c(1,2)], 
					FUNcluster = hcut,
					hc_metric = "binary",
					method = "silhouette",     
					k.max = 10          
					)
			 
#trig
trig = read.csv("AFLP_logi_PCA_trig.csv", skip = 2, header = T); str(trig)

nbclust_plot_trig = fviz_nbclust(trig[-c(1,2)], 
					FUNcluster = hcut,
					hc_metric = "binary",
					method = "silhouette",     
					k.max = 11          
					)
#panel grid layout					
grid.arrange(nbclust_plot_mini, nbclust_plot_kuma, nbclust_plot_fasc, nbclust_plot_trig, ncol = 2)
