# Supplementary material for: Dual pathways in social evolution: Population genetic structure of group-living and solitary species of kleptoparasitic spiders (Argyrodinae: Theridiidae)
Source: PLoS One. 2018 Nov 29;13(11):e0208123. doi: 10.1371/journal.pone.0208123 (PMC6264510; doi:10.1371/journal.pone.0208123)
Supplement: S3 Data — (CSV) [file pone.0208123.s005.csv]

Sample_Names		locus3	locus4	locus5	locus8	locus9	locus11	locus12	locus13	locus14	locus16	locus22	locus25	locus27	locus28	locus29	locus30	locus31	locus32	locus33	locus34	locus35	locus36	locus37	locus38	locus39	locus41	locus42	locus44	locus45	locus46	locus47	locus49	locus51	locus54	locus55	locus59	locus61	locus63	locus65	locus66	locus67	locus68	locus69	locus70	locus71	locus75	locus76	locus78
Su586-1	pop2	0	0	1	1	0	1	1	0	1	0	1	0	0	1	1	0	0	0	0	1	0	1	1	1	1	0	0	1	1	1	0	0	1	0	0	1	0	1	1	1	0	0	0	0	0	0	0	0
Su586-2	pop2	0	1	0	1	0	1	1	1	0	1	1	0	1	1	0	1	0	1	0	1	0	1	1	1	1	0	1	1	1	1	1	0	0	1	0	0	1	0	0	1	0	1	1	1	0	0	0	0
Su588-1	pop4	0	1	0	1	0	1	0	1	0	1	0	0	0	0	0	0	0	0	0	1	1	0	1	1	1	0	0	1	1	1	0	0	0	0	0	1	0	1	0	0	0	0	1	0	0	0	0	0
Su588-2	pop4	0	0	0	1	1	1	1	1	0	0	0	0	0	0	1	0	0	0	0	1	1	0	1	1	0	0	0	1	0	1	0	0	0	0	1	0	0	1	1	0	0	0	0	0	1	0	0	0
Su588-3	pop4	1	0	1	1	0	1	1	1	0	1	0	1	0	0	0	0	0	0	0	1	1	0	0	1	0	0	1	1	1	1	0	0	0	0	0	0	0	1	0	0	1	0	0	1	0	0	0	1
Su589-1	pop5	0	0	1	0	1	1	1	1	0	0	1	0	1	0	1	0	0	1	0	1	1	0	1	1	1	0	1	1	1	1	0	0	0	0	0	1	0	1	0	0	0	0	1	0	0	0	0	1
Su589-2	pop5	0	0	1	1	0	1	1	1	0	1	1	0	0	0	0	0	0	0	0	0	1	0	0	1	0	1	0	1	1	1	0	0	0	0	0	1	0	1	0	0	0	0	1	0	0	0	0	0
Su589-3	pop5	0	1	0	1	0	0	1	1	0	0	0	0	0	0	1	0	0	0	0	1	1	1	1	1	0	0	0	1	1	1	0	0	0	0	0	0	0	1	0	0	0	0	1	0	0	1	0	0
Su590-1	pop6	0	0	1	1	0	1	1	0	0	0	0	0	0	0	1	1	0	1	0	0	1	0	1	1	0	0	0	1	1	1	0	0	0	0	0	1	0	1	0	0	0	0	0	0	0	0	0	0
Su590-2	pop6	0	1	0	1	1	1	0	1	0	1	0	0	0	1	1	0	0	1	0	1	1	0	1	1	0	0	0	1	1	1	1	0	0	0	0	0	0	1	0	0	0	1	0	0	0	0	0	0
Su592-1	pop8	1	0	0	1	0	1	1	1	0	1	1	1	0	1	1	0	1	0	1	0	1	0	0	1	1	0	0	1	1	0	1	0	1	0	0	1	0	1	0	0	1	1	0	0	0	0	0	0
Su592-2	pop8	1	0	0	1	0	1	0	1	0	0	0	0	1	1	0	0	0	0	0	0	1	0	1	1	0	0	0	1	1	1	0	0	0	0	0	0	0	1	0	0	0	0	1	0	1	0	1	0
Su593-1	pop9	0	0	0	1	0	1	1	1	0	1	1	1	0	1	0	0	0	0	0	0	1	0	1	1	0	0	0	1	1	1	0	0	0	1	0	0	1	1	0	0	0	1	0	0	0	1	0	1
Su593-2	pop9	0	0	0	0	0	1	1	1	0	0	0	0	0	0	1	0	1	0	0	1	0	0	1	1	0	0	0	1	1	1	0	0	0	0	0	1	0	1	0	0	0	1	0	0	0	0	1	0
Su593-3	pop9	1	0	0	0	0	1	1	1	0	0	0	1	0	0	1	0	0	1	0	0	1	0	1	1	1	1	0	0	1	1	0	0	0	0	0	0	1	1	0	0	1	0	0	0	1	0	0	0
Su594-1	pop10	0	0	0	1	0	0	1	1	0	0	1	0	0	1	1	1	0	0	0	0	1	1	0	1	1	0	0	1	1	0	1	0	0	1	0	0	0	1	0	0	0	0	0	0	1	0	1	0
Su594-2	pop10	0	0	1	1	0	1	1	1	1	1	1	0	1	0	0	0	0	1	0	0	1	0	1	1	1	0	0	1	1	1	0	0	0	0	1	1	1	1	0	0	0	1	0	0	0	0	0	1
Su595-1	pop11	0	0	0	0	0	1	1	1	0	0	0	0	0	1	0	0	1	0	0	0	0	1	1	1	0	0	0	1	0	1	0	0	0	0	0	0	0	1	0	1	0	0	0	0	1	1	0	0
Su595-2	pop11	0	0	0	1	0	1	1	1	0	1	1	0	0	0	1	0	0	1	0	0	1	0	1	1	0	0	0	0	1	1	1	0	0	0	1	1	0	1	1	0	0	0	1	0	1	0	0	0
Su596-1	pop12	0	0	0	1	0	1	1	1	0	1	1	1	0	0	1	0	0	0	0	0	1	0	1	1	0	0	1	1	1	0	1	0	0	0	0	1	0	1	0	0	0	0	0	0	0	1	0	0
Su596-2	pop12	0	1	0	0	0	1	1	1	0	1	1	0	0	0	0	0	0	0	0	0	1	0	1	1	0	0	1	1	1	1	0	0	0	0	0	0	0	1	1	0	0	1	0	0	0	1	0	0
Su596-3	pop12	0	0	0	1	0	0	1	1	0	1	0	0	0	1	0	0	0	1	0	0	0	0	1	1	0	1	1	1	1	0	1	0	0	0	0	0	0	1	0	0	0	1	1	0	0	1	0	0
Su596-4	pop12	0	1	1	0	0	1	1	1	0	0	0	0	0	0	0	0	0	0	0	0	1	0	1	0	1	0	0	1	1	0	1	0	0	0	0	1	1	1	0	0	0	0	0	0	1	0	0	1
Su596-5	pop12	0	0	0	1	0	1	1	0	0	1	1	0	0	1	0	0	0	1	0	1	0	1	1	1	0	0	0	1	1	0	1	0	0	0	0	1	1	1	0	0	0	0	1	0	1	1	0	1
Su598-1	pop13	0	1	0	0	0	1	1	1	0	0	0	0	0	0	1	0	1	0	0	0	1	0	1	1	0	1	0	0	1	0	0	0	0	0	1	0	0	1	0	0	0	0	1	0	1	0	0	0
Su598-2	pop13	0	0	0	1	0	1	1	0	1	1	0	0	0	1	0	0	0	0	0	0	1	0	1	1	0	1	0	1	1	1	0	0	0	0	1	0	0	1	0	1	0	0	1	0	0	1	0	0
Su598-3	pop13	0	0	0	1	0	0	1	1	0	1	1	0	0	0	1	0	0	0	0	0	0	1	1	1	1	0	1	1	1	1	0	1	0	0	1	0	1	1	0	1	0	0	0	1	1	0	1	0
[truncated: 67 more columns]
